# Supplementary material for: Tetra­aqua­bis­[5-(pyridin-4-yl)tetra­zolido N 5-oxide-κN 2]manganese(II)
Source: Acta Crystallogr Sect E Struct Rep Online. 2012 Jul 28;68(Pt 8):m1130. doi: 10.1107/S1600536812032618 (PMC3414170; doi:10.1107/S1600536812032618)
Supplement: Supplementary file 2 [file e-68-m1130-Isup2.hkl]

# 
# h,k,l, Fc-squared, Fo-squared, sigma(Fo-squared) and status flag 
# 
data_I
_shelx_title ' liu20120331k in C2/c        New: C2/c' 
_shelx_refln_list_code          4 
_shelx_F_calc_maximum      326.81 
_exptl_crystal_F_000       924.00 
_reflns_d_resolution_high  0.8405 
 
loop_ 
 _symmetry_equiv_pos_as_xyz 
 'x, y, z' 
 '-x, y, -z+1/2' 
 'x+1/2, y+1/2, z' 
 '-x+1/2, y+1/2, -z+1/2' 
 '-x, -y, -z' 
 'x, -y, z-1/2' 
 '-x+1/2, -y+1/2, -z' 
 'x+1/2, -y+1/2, z-1/2' 
 
_cell_length_a    21.8280 
_cell_length_b     7.0620 
_cell_length_c    11.3229 
_cell_angle_alpha  90.000 
_cell_angle_beta   96.515 
_cell_angle_gamma  90.000 
 
_shelx_F_squared_multiplier     1.000 
 
loop_ 
 _refln_index_h 
 _refln_index_k 
 _refln_index_l 
 _refln_F_squared_calc 
 _refln_F_squared_meas 
 _refln_F_squared_sigma 
 _refln_observed_status 
   4   0   0     1193.65     1115.77    132.81 o 
   6   0   0    20729.29    20610.39    214.08 o 
   8   0   0    13067.56    12460.69    303.32 o 
  10   0   0     3049.98     3110.60    154.59 o 
  12   0   0     1413.51     1449.61     82.91 o 
  14   0   0        9.08       43.18     35.47 o 
  16   0   0     3045.51     2820.98    132.41 o 
  18   0   0      336.44      436.57    101.38 o 
  20   0   0      212.73      129.26     96.27 o 
  22   0   0      117.69      100.98     77.30 o 
  24   0   0        7.73      -90.21     67.66 o 
   1   1   0     3269.29     3532.78     60.04 o 
   3   1   0     1249.55     1150.96     44.76 o 
   5   1   0      385.55      440.48     32.02 o 
   7   1   0     4545.33     4463.35     58.31 o 
   9   1   0     1459.23     1366.86     35.48 o 
  11   1   0     8544.72     8921.21    120.26 o 
  13   1   0        3.10        5.06     17.80 o 
  15   1   0       31.50       26.72     14.74 o 
  17   1   0        1.81       15.51     45.21 o 
  19   1   0      712.87      703.06     68.99 o 
  21   1   0      746.14      590.60    107.30 o 
  23   1   0      198.79      228.62     87.67 o 
  25   1   0        2.49       82.86     60.89 o 
   0   2   0    13628.16    13443.77    126.58 o 
   2   2   0     1052.30     1036.55     39.55 o 
   4   2   0     3187.16     3043.90     57.74 o 
   6   2   0        8.72       14.29     15.73 o 
   8   2   0      444.72      433.22     35.07 o 
  10   2   0      624.39      556.67     30.52 o 
  12   2   0      250.59      230.01     24.83 o 
  14   2   0     1950.65     1935.40     69.44 o 
  16   2   0     2638.38     2593.57     84.21 o 
  18   2   0      153.21      153.69     31.54 o 
  20   2   0     1233.11     1186.99    106.98 o 
  22   2   0      413.02      441.48     84.46 o 
  24   2   0       61.38       15.85     58.39 o 
   1   3   0      628.86      641.49     24.20 o 
   3   3   0     1377.89     1233.22     48.52 o 
   5   3   0     1242.99     1116.98     30.86 o 
   7   3   0     6265.53     5975.73    106.45 o 
   9   3   0     3115.04     2780.99     74.07 o 
  11   3   0    12459.05    12359.02    137.63 o 
  13   3   0     1709.19     1793.49     68.58 o 
  15   3   0      312.74      292.23     31.18 o 
  17   3   0       33.87       80.02     25.14 o 
  19   3   0     2881.04     3052.67    147.70 o 
  21   3   0     2599.96     2878.55    122.37 o 
  23   3   0      994.21     1120.56    230.61 o 
   0   4   0    51717.70    50571.36    337.38 o 
   2   4   0       79.28       43.21     17.81 o 
   4   4   0      129.80      131.86     18.37 o 
   6   4   0     1221.24     1238.49     52.06 o 
   8   4   0     1479.75     1468.76     65.93 o 
  10   4   0      548.05      558.05     33.52 o 
  12   4   0      983.05      979.52     53.32 o 
  14   4   0      119.97      154.89     25.57 o 
  16   4   0      627.39      674.84     54.27 o 
  18   4   0      580.04      627.71     50.35 o 
  20   4   0       26.28       34.80     27.40 o 
  22   4   0       32.10       86.34     36.55 o 
   1   5   0        0.70       19.28     14.35 o 
   3   5   0     1150.60     1106.75     50.79 o 
   5   5   0      587.25      592.69     51.45 o 
   7   5   0      241.60      195.08     22.73 o 
   9   5   0      112.42      105.16     22.91 o 
  11   5   0        4.38       16.68     21.05 o 
  13   5   0     1051.85     1019.34     81.45 o 
  15   5   0      154.61      162.97     33.58 o 
  17   5   0       34.58       35.33     25.16 o 
  19   5   0       64.28       89.74     35.79 o 
   0   6   0     6503.06     6562.61    247.25 o 
   2   6   0       27.12       63.50     26.97 o 
   4   6   0       43.38       16.75     20.03 o 
   6   6   0      169.54      171.22     35.66 o 
   8   6   0      802.67      821.73     71.53 o 
  10   6   0      601.41      565.80     66.81 o 
  12   6   0      425.15      479.05     53.23 o 
  14   6   0      976.25      972.84     81.42 o 
  16   6   0     2276.73     2499.38    134.58 o 
  18   6   0       93.73      115.47     44.14 o 
   1   7   0      211.48      165.46     39.15 o 
   3   7   0        3.56      -13.54     27.73 o 
   5   7   0      147.86      149.69     33.58 o 
   7   7   0      197.49      147.75     78.20 o 
   9   7   0      171.44      237.43     46.66 o 
  11   7   0     1127.54     1066.60     91.81 o 
  13   7   0        6.41       -9.34     35.20 o 
   0   8   0       30.98      -91.08     86.83 o 
   2   8   0      218.79      195.90     46.54 o 
   4   8   0        1.12      -12.67     33.79 o 
   6   8   0       40.77      -23.10     60.72 o 
 -25   1   1       34.82      133.61    115.35 o 
 -23   1   1      453.61      414.39     88.27 o 
 -21   1   1     1584.61     1613.73    144.73 o 
 -19   1   1     4475.93     4763.99    174.17 o 
 -17   1   1       13.33       92.15     33.37 o 
 -15   1   1      449.74      460.23     30.16 o 
 -13   1   1       98.08       81.71      9.62 o 
 -11   1   1     4453.29     4375.93     67.86 o 
  -9   1   1     7165.92     7427.87     74.72 o 
  -7   1   1     9809.31    10124.52     82.00 o 
  -5   1   1    10050.33     9946.93     76.00 o 
  -3   1   1     8836.99     8259.25    118.98 o 
  -1   1   1     6823.93     7127.04     70.48 o 
   1   1   1     4268.76     4824.95     52.42 o 
   3   1   1     4049.87     3893.41     86.86 o 
   5   1   1      104.25       66.12     25.43 o 
   7   1   1     6418.14     6821.44    193.43 o 
   9   1   1        5.26       25.97     17.92 o 
  11   1   1    20792.41    21672.25    203.42 o 
  13   1   1     5536.33     6007.08    199.93 o 
  15   1   1        7.13       -1.31     22.58 o 
  17   1   1       16.91       19.10     25.17 o 
  19   1   1      596.99      680.36     89.12 o 
  21   1   1     1501.99     1551.31    144.01 o 
  23   1   1      669.51     1025.73    183.78 o 
  25   1   1       40.24        9.27     50.84 o 
 -24   2   1      462.17      433.65     88.12 o 
 -22   2   1     2829.83     2496.42    183.35 o 
 -20   2   1      772.31      826.26     71.11 o 
 -18   2   1      137.97      159.92     33.91 o 
 -16   2   1    13886.46    13939.00    189.89 o 
 -14   2   1      575.11      575.15     32.10 o 
 -12   2   1      861.16      853.17     38.29 o 
 -10   2   1     1298.45     1232.31     43.18 o 
  -8   2   1      986.45     1043.52     38.19 o 
  -6   2   1      222.87      215.06     17.64 o 
  -4   2   1     7634.65     7530.13     94.31 o 
  -2   2   1    62206.68    61255.01    620.32 o 
   0   2   1   106801.83   105074.80    388.52 o 
   2   2   1     7520.12     7148.82    100.58 o 
   4   2   1      658.56      665.48     23.95 o 
   6   2   1     3388.94     3186.12     57.40 o 
   8   2   1    10269.20     9913.44    177.00 o 
  10   2   1     5522.70     5539.88    144.69 o 
  12   2   1     6934.86     7061.29    155.62 o 
  14   2   1     4342.52     4371.86    120.18 o 
  16   2   1     1872.29     1783.28     91.77 o 
  18   2   1     3776.59     3684.80    137.31 o 
  20   2   1     5558.01     5663.35    180.17 o 
  22   2   1      582.87      824.21     92.43 o 
  24   2   1       99.76       90.77     50.39 o 
 -23   3   1       10.58       28.67     29.35 o 
 -21   3   1       39.66       89.05     56.18 o 
 -19   3   1       16.49       25.55     27.48 o 
 -17   3   1       10.73        0.09     22.74 o 
 -15   3   1      611.83      630.74     43.68 o 
 -13   3   1      823.29      815.12     42.95 o 
 -11   3   1      211.30      238.20     21.70 o 
  -9   3   1      212.77      233.50     24.08 o 
  -7   3   1      155.12      129.64     17.09 o 
  -5   3   1      227.28      240.38     19.91 o 
  -3   3   1     1431.37     1368.97     35.37 o 
  -1   3   1     1323.36     1297.13     52.25 o 
   1   3   1      481.91      504.16     23.31 o 
   3   3   1      140.53      114.32     19.81 o 
   5   3   1      126.10      123.41     16.13 o 
   7   3   1      159.68      143.76     26.03 o 
   9   3   1       42.74       33.34      7.33 o 
  11   3   1     1747.90     1818.77     67.01 o 
  13   3   1       13.91       12.60     19.95 o 
  15   3   1        4.43       17.17     20.10 o 
  17   3   1        0.72       13.13     18.08 o 
  19   3   1       16.36      -42.07     29.67 o 
  21   3   1      133.48      115.50     33.11 o 
  23   3   1        2.85      -44.77     41.13 o 
 -22   4   1       88.10      184.99     54.12 o 
 -20   4   1      239.59      205.52     35.06 o 
 -18   4   1      360.96      364.23     43.06 o 
 -16   4   1     1881.57     2029.70     92.59 o 
 -14   4   1     1669.23     1694.71     71.46 o 
 -12   4   1      872.87      875.29     54.41 o 
 -10   4   1     2453.01     2374.64     70.38 o 
  -8   4   1     5585.00     5443.62     95.93 o 
  -6   4   1     5294.76     5127.50     83.26 o 
  -4   4   1      135.64      154.57     20.64 o 
  -2   4   1     1626.32     1559.46     46.38 o 
   0   4   1    29445.22    28284.50    298.76 o 
   2   4   1     3133.90     3016.98     77.60 o 
   4   4   1      979.03      862.68     43.21 o 
   6   4   1      632.38      607.56     37.69 o 
   8   4   1      536.43      494.01     27.51 o 
  10   4   1       31.15       25.71     20.99 o 
  12   4   1      126.80       98.95     24.15 o 
  14   4   1       53.43        4.79     22.67 o 
  16   4   1      450.07      485.23     43.79 o 
  18   4   1       29.89       44.03     22.22 o 
  20   4   1     1121.07     1174.70     81.39 o 
  22   4   1      275.37      162.45    119.17 o 
 -19   5   1     1573.87     1719.39    129.75 o 
 -17   5   1        4.55       51.30     32.28 o 
 -15   5   1      416.29      326.12     41.11 o 
 -13   5   1       77.81       89.83     28.03 o 
 -11   5   1     2517.63     2374.76    106.60 o 
  -9   5   1     2606.18     2775.79     89.73 o 
  -7   5   1     3063.42     3046.13     88.98 o 
  -5   5   1     3556.05     3634.79     96.42 o 
  -3   5   1     2461.76     2470.92     89.19 o 
  -1   5   1     3393.88     3419.94    103.24 o 
   1   5   1     2031.19     1997.01     65.54 o 
   3   5   1      589.83      564.21     35.93 o 
   5   5   1      445.03      466.53     35.39 o 
   7   5   1      994.90      945.88     61.27 o 
   9   5   1       21.33       18.21     19.45 o 
  11   5   1     4128.92     4027.84    115.35 o 
  13   5   1      779.61      705.98     52.60 o 
  15   5   1       57.09       61.56     24.17 o 
  17   5   1      124.27       91.84     26.74 o 
  19   5   1      121.52      152.55     38.23 o 
 -18   6   1       22.62       87.56     49.07 o 
 -16   6   1      504.13      470.08     70.93 o 
 -14   6   1      203.65      245.49     56.82 o 
 -12   6   1      114.55      117.99     46.25 o 
 -10   6   1      102.74       60.02     33.48 o 
  -8   6   1      130.81      129.34     37.24 o 
  -6   6   1        1.80       -3.66     26.15 o 
  -4   6   1      514.89      508.31     52.58 o 
  -2   6   1     1422.37     1504.34     76.71 o 
   0   6   1     1619.94     1562.96     77.18 o 
   2   6   1      465.49      450.68     43.00 o 
   4   6   1       33.70       47.66     28.50 o 
   6   6   1        3.11      -27.90     34.41 o 
   8   6   1       46.78       51.07     31.24 o 
  10   6   1       32.96       60.48     28.97 o 
  12   6   1      425.34      421.65     50.47 o 
  14   6   1       25.43      -11.17     27.82 o 
  16   6   1       66.50       73.17     39.73 o 
 -13   7   1      420.02      452.68     73.59 o 
 -11   7   1       81.11      113.28     48.25 o 
  -9   7   1       51.00       62.19     29.49 o 
  -7   7   1       20.77       -4.12     33.24 o 
  -5   7   1       27.36      -23.84     24.85 o 
  -3   7   1      569.54      516.54     51.59 o 
  -1   7   1        0.93       -1.37     32.67 o 
   1   7   1       12.42       19.48     26.54 o 
   3   7   1       27.82       18.54     30.19 o 
   5   7   1      329.95      394.02     64.02 o 
   7   7   1      331.10      453.90     70.83 o 
   9   7   1      261.26      353.47     67.21 o 
  11   7   1      365.37      307.58     69.83 o 
  13   7   1     1009.95     1142.42    113.47 o 
  -6   8   1      241.37      310.54     84.44 o 
  -4   8   1       72.62      108.16     57.60 o 
  -2   8   1       14.83       63.59     79.81 o 
   0   8   1     2427.65     2456.74    197.33 o 
   2   8   1      299.47      371.65    196.63 o 
   4   8   1      229.32      360.09     83.75 o 
   6   8   1       48.29       66.26     43.95 o 
 -24   0   2        5.79      -50.24     77.63 o 
 -22   0   2     2827.85     2722.09    268.73 o 
 -20   0   2     1132.08     1488.42    195.29 o 
 -18   0   2     3617.86     3416.77    220.83 o 
 -16   0   2    19327.54    18963.11    370.46 o 
 -14   0   2     9152.29     9357.04    391.06 o 
 -12   0   2     7434.29     7283.60    165.11 o 
 -10   0   2    24570.12    24168.35    561.94 o 
  -8   0   2    60890.98    60914.92    467.55 o 
  -6   0   2    28537.89    27931.76    284.16 o 
  -4   0   2    10940.63    11430.97    172.30 o 
  -2   0   2    23297.64    22548.39    324.98 o 
   0   0   2    52716.60    50215.58    321.95 o 
   2   0   2    28475.61    28287.05    207.50 o 
   4   0   2       18.44       37.05     34.05 o 
   6   0   2      672.92      684.10     79.91 o 
   8   0   2      219.98      230.60     60.44 o 
  10   0   2       20.81       81.14     52.55 o 
  12   0   2       50.93       42.35     48.55 o 
  14   0   2     1355.65     1229.54    165.96 o 
  16   0   2      452.49      514.65     76.06 o 
  18   0   2        7.26      -19.31     60.38 o 
  20   0   2     9966.07     9686.33    494.36 o 
  22   0   2     1998.04     2230.97    256.73 o 
  24   0   2      826.64     1394.64    218.48 o 
 -25   1   2       10.37       21.69     52.41 o 
 -23   1   2      135.24       74.15     86.25 o 
 -21   1   2      468.19      494.16     65.31 o 
 -19   1   2     2616.00     2679.27    134.30 o 
 -17   1   2       48.51       22.20     22.40 o 
 -15   1   2     1937.50     1932.87     57.90 o 
 -13   1   2      137.93      117.68     16.09 o 
 -11   1   2      271.20      264.45     28.13 o 
  -9   1   2     3126.93     3241.81     64.98 o 
  -7   1   2      779.29      800.59     29.47 o 
  -5   1   2     7926.35     7946.00    121.73 o 
  -3   1   2      571.08      547.65     43.62 o 
  -1   1   2     3822.03     3826.40    105.25 o 
   1   1   2     2728.76     2929.65     41.76 o 
   3   1   2     1445.43     1616.82     36.42 o 
   5   1   2       26.87       42.14     11.10 o 
   7   1   2     1319.70     1376.10     57.13 o 
   9   1   2     1428.80     1751.15     81.89 o 
  11   1   2     5210.75     5367.34    188.49 o 
  13   1   2     5523.88     5479.74    172.35 o 
  15   1   2      192.95      148.38     38.32 o 
  17   1   2        5.03       17.06     31.47 o 
  19   1   2       95.08       58.80     46.87 o 
  21   1   2      692.03      742.38    108.57 o 
  23   1   2      264.07      244.59    191.59 o 
 -24   2   2      125.03      139.15     52.07 o 
 -22   2   2      630.66      669.95     68.17 o 
 -20   2   2      328.42      309.73     43.09 o 
 -18   2   2      233.64      146.15     33.31 o 
 -16   2   2      549.26      628.71     57.67 o 
 -14   2   2      228.05      259.63     27.87 o 
 -12   2   2        1.77        2.27     16.64 o 
 -10   2   2        1.72        3.54     13.07 o 
  -8   2   2      436.37      423.80     22.92 o 
  -6   2   2      336.41      335.60     23.17 o 
  -4   2   2     4203.86     4368.00    104.87 o 
  -2   2   2      928.40      987.10     59.71 o 
   0   2   2    12000.48    12450.40     89.50 o 
   2   2   2     1111.57     1080.54     30.57 o 
   4   2   2     4033.21     4104.79     73.28 o 
   6   2   2     3929.90     3766.88    152.15 o 
   8   2   2     4892.39     4840.41    218.68 o 
  10   2   2     2044.51     1935.07     95.33 o 
  12   2   2      815.19      710.50     48.01 o 
  14   2   2      955.98      895.73     75.22 o 
  16   2   2      409.12      344.67     81.88 o 
  18   2   2       18.85       22.83     33.01 o 
  20   2   2      795.28      742.14    115.41 o 
  22   2   2      164.18      121.65     45.17 o 
  24   2   2        2.25        4.14     53.29 o 
 -23   3   2      257.17      250.43     46.15 o 
 -21   3   2     1045.56     1032.86     85.64 o 
 -19   3   2     5545.40     5833.87    183.16 o 
 -17   3   2      109.03      107.83     27.30 o 
 -15   3   2      944.39     1043.62     54.65 o 
 -13   3   2       69.53      109.15     18.80 o 
 -11   3   2      165.27      166.47     20.18 o 
  -9   3   2     2200.06     2301.63     57.17 o 
  -7   3   2      386.76      372.49     25.99 o 
  -5   3   2     4331.04     4322.76    125.07 o 
  -3   3   2     4510.40     4626.03     98.16 o 
  -1   3   2     6263.21     5933.31    118.97 o 
   1   3   2     8243.87     7992.33    129.31 o 
   3   3   2     2997.75     2997.04     78.17 o 
   5   3   2     2053.08     2059.01     54.06 o 
   7   3   2     5302.81     5395.34     94.72 o 
   9   3   2       29.16       51.67     17.62 o 
  11   3   2    12256.54    12494.20    173.61 o 
  13   3   2    10945.11    10836.06    173.70 o 
  15   3   2     1616.45     1621.86    107.72 o 
  17   3   2      181.85      182.01     55.81 o 
  19   3   2      227.22      295.09     69.93 o 
  21   3   2     1077.59      980.31    101.49 o 
  23   3   2      524.41      449.42     73.35 o 
 -22   4   2      537.33      510.54     74.34 o 
 -20   4   2      339.90      359.99     62.96 o 
 -18   4   2      889.86      887.71     65.12 o 
 -16   4   2     3959.26     3846.65    110.77 o 
 -14   4   2      734.47      753.57     47.75 o 
 -12   4   2      610.03      607.10     35.97 o 
 -10   4   2     2282.93     2166.71     63.88 o 
  -8   4   2     5791.37     5891.65    107.56 o 
  -6   4   2     1098.00     1100.61     43.82 o 
  -4   4   2     4327.88     4330.30     80.65 o 
  -2   4   2     3065.12     3210.44     90.15 o 
   0   4   2     2932.23     2969.69     56.94 o 
   2   4   2     7154.73     6879.90    115.92 o 
   4   4   2      276.30      275.62     29.03 o 
   6   4   2        6.65       17.73     18.30 o 
   8   4   2      106.84      114.08     30.06 o 
  10   4   2      160.63      195.63     32.02 o 
  12   4   2      307.48      357.38     40.86 o 
  14   4   2      316.23      299.04     38.77 o 
  16   4   2      105.51      116.67     27.85 o 
  18   4   2        7.10       28.54     24.81 o 
  20   4   2     2106.65     2254.71    150.54 o 
 -19   5   2      368.40      344.44     62.61 o 
 -17   5   2      195.09      186.22     53.82 o 
 -15   5   2       95.86       80.45     42.73 o 
 -13   5   2      425.18      489.81     54.03 o 
 -11   5   2      270.51      304.13     35.81 o 
  -9   5   2      283.06      341.47     36.38 o 
  -7   5   2      281.22      260.95     30.04 o 
  -5   5   2        8.80        3.75     17.04 o 
  -3   5   2     2409.51     2292.08     96.60 o 
  -1   5   2       86.04       96.65     18.49 o 
   1   5   2      239.97      223.50     22.20 o 
   3   5   2       30.99       19.42     14.27 o 
   5   5   2       55.00       47.37     18.56 o 
   7   5   2       10.50       21.83     23.54 o 
   9   5   2        3.21       27.22     26.35 o 
  11   5   2       24.31       46.86     28.75 o 
  13   5   2       31.12       22.94     30.78 o 
  15   5   2       79.49       41.83     35.41 o 
  17   5   2       37.51       18.20     27.75 o 
  19   5   2       16.67       79.33     60.18 o 
 -18   6   2      122.32       99.39     78.05 o 
 -16   6   2      783.08      853.76     93.98 o 
 -14   6   2      414.04      470.83     72.04 o 
 -12   6   2      110.52       84.27     37.75 o 
 -10   6   2      146.33      179.06     43.05 o 
  -8   6   2      942.42     1047.36     70.77 o 
  -6   6   2      496.68      495.07     54.67 o 
  -4   6   2      147.46      177.20     38.97 o 
  -2   6   2      231.94      245.39     33.30 o 
   0   6   2     4649.28     4620.00    118.03 o 
   2   6   2      886.72      837.33     65.50 o 
   4   6   2     1981.37     2070.86    101.45 o 
   6   6   2     1293.01     1436.40    105.29 o 
   8   6   2     1894.12     1945.54    105.00 o 
  10   6   2     1218.41     1357.05     92.17 o 
  12   6   2      963.37      897.00     79.48 o 
  14   6   2      369.04      296.15     56.42 o 
  16   6   2      492.79      434.95     60.41 o 
 -13   7   2       25.19        6.28     45.35 o 
 -11   7   2      116.12       84.07     37.38 o 
  -9   7   2      188.98      111.34     34.22 o 
  -7   7   2       39.93       49.44     25.98 o 
  -5   7   2      298.75      240.86     45.94 o 
  -3   7   2       39.40       13.28     29.98 o 
  -1   7   2      722.02      778.18     73.53 o 
   1   7   2      531.32      513.78     53.38 o 
   3   7   2       93.83      148.77     49.14 o 
   5   7   2      342.29      332.57     65.26 o 
   7   7   2      391.63      318.24    119.29 o 
   9   7   2        1.00       -4.64     39.04 o 
  11   7   2     1026.51      897.66     96.47 o 
  13   7   2      515.35      514.51     77.49 o 
  -6   8   2      282.64      232.81     59.33 o 
  -4   8   2      354.17      249.19     55.52 o 
  -2   8   2      275.27      304.79     99.56 o 
   0   8   2      127.15       73.16    146.19 o 
   2   8   2      161.35      147.26     57.82 o 
   4   8   2        7.19       -5.07     38.07 o 
   6   8   2       39.31      124.46     64.05 o 
 -25   1   3       84.17      -28.47     57.22 o 
 -23   1   3       44.84      -32.77     51.83 o 
 -21   1   3      435.18      338.65     52.27 o 
 -19   1   3     5803.16     5866.28    174.86 o 
 -17   1   3      525.74      519.10     52.20 o 
 -15   1   3     3485.94     3668.61    106.25 o 
 -13   1   3     2354.31     2300.97     79.12 o 
 -11   1   3      646.08      642.35     76.76 o 
  -9   1   3     8423.92     8827.43    172.18 o 
  -7   1   3        9.01       33.21     20.18 o 
  -5   1   3     6321.11     6174.45     76.73 o 
  -3   1   3     6719.62     6791.29    150.36 o 
  -1   1   3     6316.57     6570.25    106.62 o 
   1   1   3    16408.47    16256.82    187.62 o 
   3   1   3     3092.13     3089.43     50.04 o 
   5   1   3     2280.64     2331.90     58.23 o 
   7   1   3     2402.68     2461.08     61.78 o 
   9   1   3     2357.80     2616.96     54.98 o 
  11   1   3     2305.80     2228.40     96.55 o 
  13   1   3     8792.31     8653.38    191.49 o 
  15   1   3     2820.26     2842.14    118.89 o 
  17   1   3      659.46      605.01     61.41 o 
  19   1   3      187.73      142.24     48.70 o 
  21   1   3      952.29      963.36     84.03 o 
  23   1   3      527.85      365.92     67.30 o 
 -24   2   3      161.72      232.99     73.35 o 
 -22   2   3     1814.43     1888.27    111.59 o 
 -20   2   3     3884.47     3890.56    152.14 o 
 -18   2   3     5652.93     5534.00    171.21 o 
 -16   2   3      997.20     1083.65     61.00 o 
 -14   2   3      944.64     1054.96     57.72 o 
 -12   2   3      129.22      150.84     25.39 o 
 -10   2   3        7.60       21.06     22.48 o 
  -8   2   3    13580.14    13850.18    195.00 o 
  -6   2   3     3257.54     2874.16     95.30 o 
  -4   2   3     4810.41     4850.52    343.20 o 
  -2   2   3     1129.56     1085.96     42.74 o 
   0   2   3     4870.50     4992.84     64.04 o 
   2   2   3    22448.62    22321.40    188.99 o 
   4   2   3    29449.43    30394.15    225.75 o 
   6   2   3    11969.92    11939.70    167.40 o 
   8   2   3     8334.33     8266.54    176.59 o 
  10   2   3     7460.20     7247.90    179.86 o 
  12   2   3     3762.82     3631.87    138.06 o 
  14   2   3     3960.62     3946.90    167.95 o 
  16   2   3       47.94       28.09     23.00 o 
  18   2   3     1574.60     1429.85     93.49 o 
  20   2   3     2669.34     2310.29    125.75 o 
  22   2   3      604.74      716.23     76.93 o 
 -23   3   3       19.53      -54.42     36.28 o 
 -21   3   3        9.03       -8.46     35.39 o 
 -19   3   3       26.83       62.48     37.71 o 
 -17   3   3       66.34       34.96     28.61 o 
 -15   3   3      175.80      166.66     31.47 o 
 -13   3   3       64.75       61.26     15.01 o 
 -11   3   3        1.96        3.58     11.58 o 
  -9   3   3      239.18      203.76     20.25 o 
  -7   3   3       41.64       38.36     18.63 o 
  -5   3   3     1131.76     1202.20     85.21 o 
  -3   3   3       11.49       13.95     13.94 o 
  -1   3   3      336.33      406.67     44.73 o 
   1   3   3       38.40       54.07     20.65 o 
   3   3   3      314.37      293.38     35.14 o 
   5   3   3       73.20       72.95     15.78 o 
   7   3   3       61.29       67.17     24.70 o 
   9   3   3       50.25       64.69     20.41 o 
  11   3   3      114.13       76.69     29.75 o 
  13   3   3      641.06      653.68     62.66 o 
  15   3   3       75.62       74.33     38.85 o 
  17   3   3       68.88       15.66     32.51 o 
  19   3   3       23.89        3.27     32.26 o 
  21   3   3       70.98       50.47     44.87 o 
 -22   4   3     1312.04     1366.17    119.70 o 
 -20   4   3     1039.31     1182.13    106.62 o 
 -18   4   3        4.07       34.31     30.65 o 
 -16   4   3     1959.58     2020.81     92.05 o 
 -14   4   3     1992.93     2192.02     90.13 o 
 -12   4   3     1926.79     1982.49     59.40 o 
 -10   4   3     2056.09     1986.53     57.19 o 
  -8   4   3     6980.38     7023.91    119.47 o 
  -6   4   3     5154.92     4940.83    227.80 o 
  -4   4   3        6.25       52.08     34.23 o 
  -2   4   3      462.99      451.30     36.58 o 
   0   4   3     2063.16     2140.96     61.59 o 
   2   4   3      313.12      312.72     26.00 o 
   4   4   3      241.76      276.23     22.74 o 
   6   4   3       87.38      111.02     24.42 o 
   8   4   3      497.30      429.44     56.40 o 
  10   4   3      169.87      228.64     43.52 o 
  12   4   3      668.66      665.05     73.42 o 
  14   4   3      600.99      655.04     75.06 o 
  16   4   3      127.22      173.55     52.27 o 
  18   4   3       40.07       24.57     33.91 o 
  20   4   3     1753.06     1823.19    171.10 o 
 -19   5   3     2551.52     2491.51    158.04 o 
 -17   5   3      518.18      652.87     80.63 o 
 -15   5   3     1852.24     1761.96    103.04 o 
 -13   5   3      783.23      777.12     66.39 o 
 -11   5   3      877.88      897.35     52.89 o 
  -9   5   3     2823.62     2681.20     88.73 o 
  -7   5   3      155.96      115.56     26.24 o 
  -5   5   3      991.22      782.03     91.15 o 
  -3   5   3      735.68      747.85     44.72 o 
  -1   5   3     1624.00     1697.23     61.68 o 
   1   5   3     2180.46     2160.24     68.69 o 
   3   5   3      129.50      179.51     28.40 o 
   5   5   3      359.91      376.42     37.17 o 
   7   5   3      728.40      772.43     63.73 o 
   9   5   3      493.86      397.00     53.60 o 
  11   5   3      811.29      833.56     71.68 o 
  13   5   3     2130.23     2193.34    116.44 o 
  15   5   3     1481.26     1622.49    106.41 o 
  17   5   3      305.70      309.61     51.66 o 
  19   5   3      120.24      121.99     44.89 o 
 -16   6   3      108.84       66.83     34.77 o 
 -14   6   3      119.14       21.17     35.99 o 
 -12   6   3        1.39        2.85     51.17 o 
 -10   6   3        8.06        1.65     65.13 o 
  -8   6   3      310.66      329.13     47.27 o 
  -6   6   3      136.71      141.91     37.65 o 
  -4   6   3     1039.92     1098.62     84.81 o 
  -2   6   3       31.66      -22.92     34.35 o 
   0   6   3      315.44      307.75     42.66 o 
   2   6   3      615.80      636.20     59.70 o 
   4   6   3      359.12      249.55     38.86 o 
   6   6   3        0.32       16.86     27.16 o 
   8   6   3       22.52       38.05     28.33 o 
  10   6   3      125.53      112.77     42.68 o 
  12   6   3      158.17      127.19     36.47 o 
  14   6   3       26.41       -9.38     34.62 o 
  16   6   3       65.23       94.32     62.61 o 
 -13   7   3        1.33       43.73     41.27 o 
 -11   7   3       57.41       -7.11     40.92 o 
  -9   7   3      131.23       96.74     53.58 o 
  -7   7   3       85.50       72.43     28.96 o 
  -5   7   3        0.86      -58.32     38.88 o 
  -3   7   3      621.92      673.72     79.95 o 
  -1   7   3      498.30      537.26     69.13 o 
   1   7   3     1190.88     1221.35    120.53 o 
   3   7   3      218.16      252.61     68.70 o 
   5   7   3      333.24      330.85     58.05 o 
   7   7   3      510.19      410.00     64.76 o 
   9   7   3       14.89       34.76     34.84 o 
  11   7   3      635.51      699.00     89.45 o 
  -6   8   3      418.08      407.63     69.53 o 
  -4   8   3      274.98      265.33     59.51 o 
  -2   8   3       85.72       45.41     37.53 o 
   0   8   3      624.15      425.62    105.03 o 
   2   8   3       46.65      -42.54     51.49 o 
   4   8   3      336.11      298.88     87.76 o 
 -24   0   4      710.49      767.05    156.06 o 
 -22   0   4     2769.79     2430.26    260.79 o 
 -20   0   4    15087.98    14229.03    382.44 o 
 -18   0   4       81.28       58.80     37.52 o 
 -16   0   4     2641.03     2770.17    123.59 o 
 -14   0   4     7471.83     7584.97    190.88 o 
 -12   0   4     3759.31     4062.64    154.08 o 
 -10   0   4       23.14       -7.85     23.02 o 
  -8   0   4    18992.62    19440.92    385.88 o 
  -6   0   4     3309.73     3005.75    176.89 o 
  -4   0   4     2040.85     2076.71    145.56 o 
  -2   0   4      965.83      989.38     72.11 o 
   0   0   4     3588.35     3395.82    122.08 o 
   2   0   4    12986.89    13188.17    237.49 o 
   4   0   4     2699.34     2640.79     84.32 o 
   6   0   4     1914.01     1800.97     74.97 o 
   8   0   4      680.85      653.43     61.88 o 
  10   0   4     2677.49     2547.05    106.45 o 
  12   0   4     9381.01     9273.12    285.42 o 
  14   0   4     7635.92     7727.00    290.33 o 
  16   0   4     4637.34     4434.26    222.84 o 
  18   0   4      199.09      134.60     42.83 o 
  20   0   4     3551.73     3034.61    285.92 o 
  22   0   4     3197.51     3211.39    313.13 o 
 -25   1   4      113.62      213.61     72.93 o 
 -23   1   4       25.52       57.29     50.96 o 
 -21   1   4      183.73       76.83     38.29 o 
 -19   1   4     1540.33     1471.56     77.96 o 
 -17   1   4      196.91      198.97     30.31 o 
 -15   1   4      816.49      839.24     54.39 o 
 -13   1   4     1165.30     1117.01     73.83 o 
 -11   1   4      176.21      160.59     29.32 o 
  -9   1   4     4345.71     4659.64    196.88 o 
  -7   1   4      292.07      415.52     32.34 o 
  -5   1   4        4.90       -2.51     20.04 o 
  -3   1   4      963.06      946.97     59.11 o 
  -1   1   4     1176.07     1359.34     56.74 o 
   1   1   4     5401.19     5537.25    144.70 o 
   3   1   4     1023.38      968.12     33.61 o 
   5   1   4     4318.49     4223.60     72.52 o 
   7   1   4     1718.29     1604.11     56.90 o 
   9   1   4       16.42       23.72     14.23 o 
  11   1   4       31.73       41.59     18.27 o 
  13   1   4     1432.45     1447.46     73.24 o 
  15   1   4     2249.69     2290.59    126.91 o 
  17   1   4      641.02      631.35     75.15 o 
  19   1   4       98.41      169.39     48.30 o 
  21   1   4      385.49      299.26     81.96 o 
  23   1   4      313.95      193.43     55.00 o 
 -24   2   4        0.92        8.82     39.57 o 
 -22   2   4      417.23      539.92     60.72 o 
 -20   2   4      117.10       30.19     28.98 o 
 -18   2   4      129.11      107.96     33.73 o 
 -16   2   4       62.35       51.90     24.31 o 
 -14   2   4        9.04       35.13     22.63 o 
 -12   2   4       15.75        0.10     10.49 o 
 -10   2   4       41.12       11.19     14.32 o 
  -8   2   4     3927.87     3756.82    236.86 o 
  -6   2   4     5027.67     4987.16    272.61 o 
  -4   2   4     1705.93     1717.41     80.44 o 
  -2   2   4     2777.38     2666.67     97.18 o 
   0   2   4     6528.04     6907.62    269.25 o 
   2   2   4      749.69      759.05     47.62 o 
   4   2   4     2609.11     2677.86     78.39 o 
   6   2   4     2002.11     1883.74     65.94 o 
   8   2   4     1421.05     1483.56     57.21 o 
  10   2   4      191.95      226.76     36.49 o 
  12   2   4      724.82      783.09     79.96 o 
  14   2   4      414.66      376.55     47.13 o 
  16   2   4       95.30       97.18     33.62 o 
  18   2   4      208.13      111.29     38.33 o 
  20   2   4       42.22      -12.73     37.00 o 
  22   2   4       31.14       26.23     43.06 o 
 -23   3   4        9.56       47.53     30.86 o 
 -21   3   4       65.79      138.13     38.83 o 
 -19   3   4     2298.57     2213.38    117.79 o 
 -17   3   4      221.36      218.44     39.05 o 
 -15   3   4     1884.50     1948.82     85.23 o 
 -13   3   4     1203.59     1200.29     64.74 o 
 -11   3   4      832.49      804.20     79.60 o 
  -9   3   4     9266.57     9507.54    197.89 o 
  -7   3   4      288.18      243.52     36.79 o 
  -5   3   4     1219.46     1166.38     93.36 o 
  -3   3   4     3280.64     3192.48     78.64 o 
  -1   3   4     5671.65     5467.09     88.50 o 
   1   3   4    15933.91    16140.68    221.94 o 
   3   3   4     3753.14     3823.26     92.21 o 
   5   3   4     5847.19     5847.92    115.59 o 
   7   3   4     3922.65     3924.51     89.81 o 
   9   3   4      155.31      202.01     51.65 o 
  11   3   4      489.28      438.49     51.61 o 
  13   3   4     1234.62     1246.14     88.77 o 
  15   3   4     2147.76     2015.15    118.83 o 
  17   3   4      950.74      971.04    181.70 o 
  19   3   4      122.82       90.97    106.46 o 
  21   3   4      402.57      403.90     88.43 o 
 -22   4   4       56.45      134.99     46.56 o 
 -20   4   4     4399.89     4330.94    204.00 o 
 -18   4   4       10.42      -17.35     40.68 o 
 -16   4   4      144.53      193.41     39.37 o 
 -14   4   4     1395.19     1457.37     74.46 o 
 -12   4   4      710.83      712.10     51.68 o 
 -10   4   4       71.11       71.04     21.49 o 
  -8   4   4     2952.55     3053.33    125.91 o 
  -6   4   4      407.07      396.32     34.74 o 
  -4   4   4      316.83      290.84     29.63 o 
  -2   4   4      714.11      754.71     50.78 o 
   0   4   4      188.13      191.81     30.79 o 
   2   4   4      218.05      197.05     28.96 o 
   4   4   4     1712.56     1786.47     78.17 o 
   6   4   4      464.98      443.62     40.07 o 
   8   4   4        2.98       44.56     24.87 o 
  10   4   4      559.05      583.79     65.60 o 
  12   4   4     1795.62     1841.75    117.51 o 
  14   4   4      442.84      378.00    133.54 o 
  16   4   4     1377.73     1470.82    144.35 o 
  18   4   4      227.23      205.17     64.04 o 
  20   4   4      467.45      400.57     84.32 o 
 -19   5   4      259.56      290.55     60.75 o 
 -17   5   4       89.44      128.12     43.20 o 
 -15   5   4      447.27      422.94     61.67 o 
 -13   5   4       19.48      -16.90     30.57 o 
 -11   5   4      172.95      214.97     34.47 o 
  -9   5   4      135.85      106.20     26.46 o 
  -7   5   4      159.93      157.62     44.83 o 
  -5   5   4        1.91       84.71     40.02 o 
  -3   5   4        1.86        9.13     26.84 o 
  -1   5   4        1.31       16.98     18.67 o 
   1   5   4      458.35      482.75     40.13 o 
   3   5   4       82.88       95.41     23.87 o 
   5   5   4        0.74       29.86     21.99 o 
   7   5   4       84.02       94.98     34.20 o 
   9   5   4      147.34      154.21     40.40 o 
  11   5   4      681.56      637.15     74.40 o 
  13   5   4        7.68      -15.04     40.95 o 
  15   5   4        0.41        5.03     41.92 o 
  17   5   4      302.72      415.58     68.90 o 
 -16   6   4      156.00      220.41     74.57 o 
 -14   6   4       66.60       72.83    138.53 o 
 -12   6   4       66.29      101.07     55.70 o 
 -10   6   4       82.23      109.37     33.59 o 
  -8   6   4     2036.74     2086.48    157.17 o 
  -6   6   4     1846.62     1989.26    154.58 o 
  -4   6   4     1346.24     1347.83    126.25 o 
  -2   6   4      374.10      470.35     63.08 o 
   0   6   4     2680.80     2634.14    139.86 o 
   2   6   4      429.95      482.72     63.82 o 
   4   6   4     1809.34     1770.32     96.14 o 
   6   6   4     1012.20     1157.77     80.41 o 
   8   6   4      671.50      773.73     70.46 o 
  10   6   4      242.52      212.84     46.77 o 
  12   6   4     1357.13     1445.08    100.74 o 
  14   6   4      364.94      328.20     53.84 o 
 -11   7   4      103.17      106.96     54.28 o 
  -9   7   4      895.60     1005.79    100.72 o 
  -7   7   4       88.41      105.76     64.59 o 
  -5   7   4      162.09      125.93     46.91 o 
  -3   7   4      162.81      152.24     45.22 o 
  -1   7   4      587.20      520.51     82.64 o 
   1   7   4     1013.79     1036.16     96.74 o 
   3   7   4      141.50      124.71     63.32 o 
   5   7   4      296.67      289.81     73.08 o 
   7   7   4      547.83      539.20     99.69 o 
   9   7   4        6.49       16.96     59.61 o 
  11   7   4       35.46       81.69     40.82 o 
  -2   8   4       14.63       26.94     34.92 o 
   0   8   4       95.16      101.58     52.86 o 
 -23   1   5        9.43       15.37     28.54 o 
 -21   1   5      254.01      293.92     48.21 o 
 -19   1   5     1993.87     1898.04     90.77 o 
 -17   1   5      532.65      551.98     48.13 o 
 -15   1   5     2150.36     2287.90    113.75 o 
 -13   1   5     1243.42     1126.36     84.29 o 
 -11   1   5     1036.81      919.76     52.20 o 
  -9   1   5    12939.63    13839.21    181.63 o 
  -7   1   5     1854.47     1797.07     66.96 o 
  -5   1   5        5.41       22.33     30.17 o 
  -3   1   5       57.82       72.89     28.05 o 
  -1   1   5      683.77      635.78     44.44 o 
   1   1   5    11169.93    11548.24    187.57 o 
   3   1   5     1363.58     1378.12     42.76 o 
   5   1   5     7359.51     7504.10    133.14 o 
   7   1   5     3906.63     3916.78     81.59 o 
   9   1   5      303.84      265.51     28.57 o 
  11   1   5     1498.78     1556.77     65.27 o 
  13   1   5       25.29       -1.23     23.17 o 
  15   1   5     1638.22     1790.36    102.16 o 
  17   1   5     1882.15     1981.37    190.72 o 
  19   1   5      590.28      645.64     83.83 o 
  21   1   5      502.30      463.53     72.52 o 
 -24   2   5       60.19       87.97     56.49 o 
 -22   2   5       15.44       85.53     33.74 o 
 -20   2   5     2898.82     2797.47    132.41 o 
 -18   2   5      751.20      850.96     62.07 o 
 -16   2   5       60.51       28.98     27.11 o 
 -14   2   5      639.23      770.03     71.09 o 
 -12   2   5     2358.68     2544.77     84.14 o 
 -10   2   5      849.18      821.46     69.67 o 
  -8   2   5    14001.63    14279.93    675.57 o 
  -6   2   5    14208.26    14182.06    313.06 o 
  -4   2   5     4727.19     4340.55    138.84 o 
  -2   2   5    21361.11    20467.15    460.52 o 
   0   2   5    17709.03    18996.12    300.07 o 
   2   2   5      246.63      341.30     38.09 o 
   4   2   5     4780.29     5151.37    120.02 o 
   6   2   5     3856.94     3796.87    103.35 o 
   8   2   5       96.72      104.85     21.54 o 
  10   2   5      213.90      260.73     45.94 o 
  12   2   5     4353.89     4371.81    162.57 o 
  14   2   5      198.09      177.70     42.06 o 
  16   2   5     1004.22      940.59     74.77 o 
  18   2   5      368.21      318.39     76.59 o 
  20   2   5        3.30       36.03     32.73 o 
  22   2   5      322.01      274.88     60.85 o 
 -23   3   5        1.05       27.64     34.84 o 
 -21   3   5       26.58       91.67     36.38 o 
 -19   3   5       26.19       47.47     26.48 o 
 -17   3   5      179.99      178.07     48.87 o 
 -15   3   5        9.21      -16.70     22.94 o 
 -13   3   5      140.25      111.23     35.91 o 
 -11   3   5       31.21       45.17     21.94 o 
  -9   3   5      748.42      855.49     64.43 o 
  -7   3   5      119.05       43.03     34.20 o 
  -5   3   5      240.62      287.94     84.07 o 
  -3   3   5       97.79      156.72     35.82 o 
  -1   3   5      125.54      158.39     41.55 o 
   1   3   5       47.92       88.55     31.05 o 
   3   3   5      392.79      458.75     38.52 o 
   5   3   5      121.63      103.27     21.45 o 
   7   3   5        0.10      -13.75     14.79 o 
   9   3   5      121.69      107.89     32.47 o 
  11   3   5      110.49      177.00     37.40 o 
  13   3   5       76.73      -49.37     39.19 o 
  15   3   5      325.75      354.59     57.78 o 
  17   3   5       24.05      -50.64     55.70 o 
  19   3   5        2.52      -17.04     54.92 o 
  21   3   5        0.26      -65.04     55.07 o 
 -20   4   5     1302.45     1568.85    127.76 o 
 -18   4   5      422.83      487.91     80.81 o 
 -16   4   5     1242.88     1212.97     85.94 o 
 -14   4   5      381.21      336.21     44.67 o 
 -12   4   5       58.52       32.22     24.27 o 
 -10   4   5       77.45       69.37     28.55 o 
  -8   4   5     1165.14     1096.67     80.98 o 
  -6   4   5      216.02      270.37     43.79 o 
  -4   4   5       42.36       42.78     40.10 o 
  -2   4   5      204.73      243.79     29.82 o 
   0   4   5      751.25      708.05     52.41 o 
   2   4   5       45.37       45.88     18.78 o 
   4   4   5      580.85      591.39     47.61 o 
   6   4   5     1245.22     1313.07     81.86 o 
   8   4   5     1101.96     1186.59    119.54 o 
  10   4   5      290.83      325.70     71.85 o 
  12   4   5     3909.17     4032.61    223.73 o 
  14   4   5     3946.99     4087.81    234.73 o 
  16   4   5      467.29      488.84     93.60 o 
  18   4   5      122.24      111.65     49.79 o 
 -19   5   5      851.78      871.96     98.94 o 
 -17   5   5      208.93       33.95     43.44 o 
 -15   5   5     1043.54     1152.96    103.18 o 
 -13   5   5      120.47       70.22     35.27 o 
 -11   5   5       77.60      128.24     33.67 o 
  -9   5   5     2819.07     2985.55    141.24 o 
  -7   5   5      310.66      340.48     53.14 o 
  -5   5   5        5.71       -1.24     35.90 o 
  -3   5   5        5.92       -2.45     26.64 o 
  -1   5   5      239.41      162.45     49.68 o 
   1   5   5     2922.29     2961.88    134.59 o 
   3   5   5      656.35      670.19     54.03 o 
   5   5   5     1782.36     1909.64    109.22 o 
   7   5   5     2366.21     2438.56    195.98 o 
   9   5   5      287.14      383.62     93.71 o 
  11   5   5     1065.63     1081.01    121.89 o 
  13   5   5      138.39      140.47     60.56 o 
  15   5   5     1260.38     1307.03    146.43 o 
  17   5   5      950.34      923.29    139.31 o 
 -16   6   5      107.80       16.90    114.00 o 
 -14   6   5        2.62       31.05     85.60 o 
 -12   6   5       86.25      122.44     79.23 o 
 -10   6   5       25.69        6.88     31.73 o 
  -8   6   5       26.61        0.39     34.56 o 
  -6   6   5       19.48       27.65     60.10 o 
  -4   6   5       41.63       45.03    108.51 o 
  -2   6   5       71.19       56.22     35.48 o 
   0   6   5      190.55       73.54     36.14 o 
   2   6   5       50.97      101.82     36.92 o 
   4   6   5      207.56      201.22     51.15 o 
   6   6   5      201.05      187.20     57.01 o 
   8   6   5       10.70       21.63     33.02 o 
  10   6   5        5.00       38.99     32.01 o 
  12   6   5      561.80      562.67     68.01 o 
  14   6   5      210.74      223.18     59.50 o 
 -11   7   5      152.76      121.88     61.63 o 
  -9   7   5      546.95      630.99     70.87 o 
  -7   7   5      384.99      484.46     90.38 o 
  -5   7   5      459.83      483.19     73.88 o 
  -3   7   5       69.83       45.36     33.49 o 
  -1   7   5      132.95      195.71     53.42 o 
   1   7   5      676.21      764.35    194.70 o 
   3   7   5      442.75      442.01    170.39 o 
   5   7   5      155.75      145.02     58.42 o 
   7   7   5      282.14      369.82    116.21 o 
   9   7   5       56.94       -4.99     42.45 o 
 -24   0   6      908.21     1325.36    212.78 o 
 -22   0   6      448.66      561.13     90.49 o 
 -20   0   6     1032.10      764.36     98.15 o 
 -18   0   6     4686.14     4648.93    175.82 o 
 -16   0   6     1863.61     1971.32    129.31 o 
 -14   0   6        4.92       -4.36     33.16 o 
 -12   0   6       25.68       14.97     26.97 o 
 -10   0   6      350.02      354.04     49.40 o 
  -8   0   6      994.13     1324.35    147.01 o 
  -6   0   6      303.04      263.23     86.09 o 
  -4   0   6       75.34      104.28     49.52 o 
  -2   0   6     3018.41     2963.33    144.05 o 
   0   0   6    27157.45    28949.73    436.17 o 
   2   0   6      147.42       78.40     32.21 o 
   4   0   6     5772.55     6167.16    153.61 o 
   6   0   6    12613.23    12904.09    226.33 o 
   8   0   6     6373.39     6174.92    161.88 o 
  10   0   6       19.54       57.20     22.94 o 
  12   0   6    18149.22    18430.33    268.81 o 
  14   0   6     5351.49     5114.84    444.13 o 
  16   0   6     3274.40     3295.20    207.65 o 
  18   0   6     1356.52     1319.12    138.68 o 
  20   0   6       94.89       95.13     49.39 o 
 -23   1   6        6.14       76.18     42.67 o 
 -21   1   6       72.32       40.67     30.19 o 
 -19   1   6      224.51      299.76     41.72 o 
 -17   1   6      196.48      311.00     83.05 o 
 -15   1   6      370.33      245.18     44.05 o 
 -13   1   6        2.05       -6.91     14.13 o 
 -11   1   6       34.77       39.17     23.68 o 
  -9   1   6     3254.54     3527.27    107.41 o 
  -7   1   6     3909.41     3971.37    106.63 o 
  -5   1   6      257.38      372.03     68.92 o 
  -3   1   6       31.38       55.44     32.31 o 
  -1   1   6      394.23      343.49     38.31 o 
   1   1   6     5311.10     5989.86    164.77 o 
   3   1   6      565.46      592.77     37.22 o 
   5   1   6     2745.16     2811.88     67.47 o 
   7   1   6     1901.83     1954.63     58.72 o 
   9   1   6      518.62      525.13     39.42 o 
  11   1   6     2728.46     2715.92    112.13 o 
  13   1   6      106.19       82.11     42.98 o 
  15   1   6      162.49      214.31     37.48 o 
  17   1   6      416.98      516.35     72.27 o 
  19   1   6      199.15      125.01     46.69 o 
  21   1   6        1.15       29.01     48.26 o 
 -22   2   6      121.05      199.54     52.79 o 
 -20   2   6      118.69      122.21     57.22 o 
 -18   2   6      214.76      190.49     35.91 o 
 -16   2   6      980.18      992.83     86.14 o 
 -14   2   6      753.47      765.44     72.06 o 
 -12   2   6      524.30      595.54     64.74 o 
 -10   2   6      272.15      232.57     50.62 o 
  -8   2   6     3214.77     3175.45    166.84 o 
  -6   2   6      934.20      979.87     94.51 o 
  -4   2   6      858.46      796.29     68.26 o 
  -2   2   6     2323.46     2199.77     75.20 o 
   0   2   6     1309.36     1291.77     53.32 o 
   2   2   6        4.10        5.70     12.92 o 
   4   2   6       48.09       34.51     12.15 o 
   6   2   6       97.52      116.94     24.01 o 
   8   2   6        7.75       -6.28     14.84 o 
  10   2   6      804.78      704.53    106.77 o 
  12   2   6      152.24      118.66     35.44 o 
  14   2   6      788.50      879.18     81.91 o 
  16   2   6       26.22       33.88     26.59 o 
  18   2   6       18.32       39.11     36.26 o 
  20   2   6      127.60       95.38     41.66 o 
 -21   3   6      269.91      311.08     51.62 o 
 -19   3   6     1192.84     1164.44     89.73 o 
 -17   3   6      393.40      502.81     53.13 o 
 -15   3   6     2996.03     2966.46    147.24 o 
 -13   3   6      611.43      604.49     68.86 o 
 -11   3   6      847.29      753.66     56.26 o 
  -9   3   6     8992.17     9243.68    295.26 o 
  -7   3   6     7529.62     7397.52    258.68 o 
  -5   3   6     2013.46     1999.01    142.70 o 
  -3   3   6      102.13      101.88     33.29 o 
  -1   3   6      101.35       63.57     26.21 o 
   1   3   6     4860.47     5142.41    192.40 o 
   3   3   6      810.84      903.98     56.78 o 
   5   3   6     2556.17     2583.76     95.03 o 
   7   3   6     2000.74     2135.55     86.69 o 
   9   3   6      158.85      137.17     34.90 o 
  11   3   6     3528.92     3372.69    149.18 o 
  13   3   6       92.00      118.83     38.16 o 
  15   3   6      156.53      145.78     62.73 o 
  17   3   6      799.83      793.05     98.42 o 
  19   3   6      621.35      803.39    120.04 o 
 -20   4   6      357.49      334.32     77.74 o 
 -18   4   6     1571.00     1701.95    130.17 o 
 -16   4   6      280.24      342.66     51.05 o 
 -14   4   6        4.45       50.61     31.90 o 
 -12   4   6       55.32       56.50     55.10 o 
 -10   4   6       92.90      112.50     32.67 o 
  -8   4   6      177.24      172.75     38.89 o 
  -6   4   6      198.66      250.67     59.65 o 
  -4   4   6       82.22       77.56     38.50 o 
  -2   4   6       36.89      -22.39     30.82 o 
   0   4   6     4321.54     4520.98    194.45 o 
   2   4   6        4.83      -25.08     26.64 o 
   4   4   6      594.74      605.29     61.68 o 
   6   4   6     1516.60     1668.08    136.87 o 
   8   4   6      611.77      717.38     97.19 o 
  10   4   6       68.47       68.82     46.86 o 
  12   4   6     4138.55     4377.99    241.73 o 
  14   4   6      173.18      330.25     81.93 o 
  16   4   6      840.97     1066.65    198.04 o 
  18   4   6      415.77      466.30     79.45 o 
 -17   5   6       83.15       37.03     36.46 o 
 -15   5   6      205.71      216.96     52.53 o 
 -13   5   6       36.31       28.49     26.25 o 
 -11   5   6       16.15       -5.84     33.75 o 
  -9   5   6       45.18       95.38     50.79 o 
  -7   5   6       15.50       43.18     27.20 o 
  -5   5   6      411.86      376.76     82.16 o 
  -3   5   6        3.96      -11.81     36.69 o 
  -1   5   6       33.00       97.71     45.41 o 
   1   5   6        6.02        7.90     30.25 o 
   3   5   6      308.20      317.34     66.39 o 
   5   5   6      239.02      160.55     67.94 o 
   7   5   6      210.34      180.76     72.07 o 
   9   5   6       27.70       30.48     47.34 o 
  11   5   6      205.15      224.10     71.88 o 
  13   5   6      269.85      285.01     73.39 o 
  15   5   6        0.55      -23.86     42.20 o 
 -14   6   6      413.81      487.66     98.11 o 
 -12   6   6      405.99      377.25     76.51 o 
 -10   6   6      210.34      184.89     64.00 o 
  -8   6   6     2252.63     2331.22    140.44 o 
  -6   6   6      394.51      503.19     72.00 o 
  -4   6   6     1271.36     1456.11    157.20 o 
  -2   6   6     1204.93     1234.92    103.74 o 
   0   6   6     1149.37     1190.22    101.79 o 
   2   6   6      140.04      122.39     37.94 o 
   4   6   6      356.47      376.37     62.12 o 
   6   6   6      332.44      246.05     64.39 o 
   8   6   6       32.15        6.78     84.55 o 
  10   6   6      384.31      384.91     80.49 o 
  12   6   6      586.23      602.09     98.67 o 
  -9   7   6      872.19      957.88    174.42 o 
  -7   7   6      764.05      670.40     82.70 o 
  -5   7   6       65.68      110.23     52.33 o 
  -3   7   6       16.94      -25.23     40.31 o 
  -1   7   6       20.59       -2.44     36.49 o 
   1   7   6      369.43      423.81     90.41 o 
   3   7   6       77.97       51.91     52.90 o 
   5   7   6       47.53       90.63     49.40 o 
   7   7   6      239.96      232.49     78.61 o 
 -23   1   7      238.51      201.35     52.85 o 
 -21   1   7      458.32      392.10     67.37 o 
 -19   1   7      800.53      865.47     65.92 o 
 -17   1   7      189.56      259.20     45.48 o 
 -15   1   7     2645.06     2547.77    131.05 o 
 -13   1   7       16.11       31.81     28.90 o 
 -11   1   7       24.90       24.49     31.97 o 
  -9   1   7     2041.95     1954.34     84.97 o 
  -7   1   7     6622.16     6582.76    243.82 o 
  -5   1   7     4896.04     4728.84    309.54 o 
  -3   1   7      109.51       80.24     40.04 o 
  -1   1   7       34.21       44.17     23.78 o 
   1   1   7     3125.45     3420.19    116.47 o 
   3   1   7     1348.90     1420.76     61.64 o 
   5   1   7     2232.80     2093.52     63.17 o 
   7   1   7     2134.31     2139.13     65.23 o 
   9   1   7      141.76      145.29     20.95 o 
  11   1   7     9066.49     8706.20    184.17 o 
  13   1   7      260.94      197.59     30.25 o 
  15   1   7       82.62       39.37     26.23 o 
  17   1   7      450.62      398.16     54.71 o 
  19   1   7      861.59     1002.35    105.54 o 
 -22   2   7      312.93      364.97     69.86 o 
 -20   2   7        3.95       27.74     33.43 o 
 -18   2   7     2909.79     2948.17    133.78 o 
 -16   2   7     6618.44     6679.89    223.66 o 
 -14   2   7     2075.41     2279.53    127.39 o 
 -12   2   7      809.33      906.44     77.90 o 
 -10   2   7     2854.45     2742.48    166.65 o 
  -8   2   7     6226.78     6208.96    245.84 o 
  -6   2   7      505.63      440.31     65.63 o 
  -4   2   7     1694.69     1639.10    118.24 o 
  -2   2   7       45.04       71.36     16.17 o 
   0   2   7     5615.35     5610.51    118.01 o 
   2   2   7      221.55      187.63     26.02 o 
   4   2   7       71.64       34.19     17.53 o 
   6   2   7      516.31      574.01     40.60 o 
   8   2   7      498.36      557.45     43.92 o 
  10   2   7     4639.90     4678.04    152.00 o 
  12   2   7     2633.50     2586.17    138.26 o 
  14   2   7     1476.25     1421.06    107.42 o 
  16   2   7      304.78      379.27     55.64 o 
  18   2   7     1904.70     2172.21    163.69 o 
 -21   3   7        1.80       18.99     30.07 o 
 -19   3   7        1.96       25.68     30.46 o 
 -17   3   7      153.02      157.15     36.65 o 
 -15   3   7      209.41      117.24     45.14 o 
 -13   3   7       42.28      -49.23     39.82 o 
 -11   3   7       29.63       10.45     39.71 o 
  -9   3   7        0.12      -32.23     72.64 o 
  -7   3   7      463.89      525.54     98.21 o 
  -5   3   7       51.06       42.19     37.28 o 
  -3   3   7      165.17      251.69     47.54 o 
  -1   3   7      105.69       54.80     32.77 o 
   1   3   7      165.86      143.34     37.34 o 
   3   3   7        5.90      -18.72     20.18 o 
   5   3   7       15.40       78.21     26.22 o 
   7   3   7      139.86      146.91     36.90 o 
   9   3   7       50.01      147.67     40.16 o 
  11   3   7      668.87      631.35     72.07 o 
  13   3   7        0.32      -46.24     40.16 o 
  15   3   7        5.41        1.43     86.82 o 
  17   3   7       50.00       76.17     41.89 o 
 -18   4   7       96.71       74.90     60.51 o 
 -16   4   7      612.78      578.15     77.75 o 
 -14   4   7      169.04      193.25     47.07 o 
 -12   4   7        3.69       25.24     44.83 o 
 -10   4   7       38.00       38.33     27.34 o 
  -8   4   7     1718.58     1682.50    154.01 o 
  -6   4   7        8.93       16.12     44.68 o 
  -4   4   7      224.83      202.77     69.44 o 
  -2   4   7     2483.97     2450.31    132.23 o 
   0   4   7     2343.70     2404.74    162.64 o 
   2   4   7     1275.66     1473.44     99.50 o 
   4   4   7     2383.48     2400.12    123.03 o 
   6   4   7     3078.21     3136.55    192.59 o 
   8   4   7     1565.23     1601.63    144.04 o 
  10   4   7      127.10       55.48     46.19 o 
  12   4   7      875.38      980.74    121.01 o 
  14   4   7     1427.85     1596.60    158.67 o 
  16   4   7      233.81      590.53    101.11 o 
 -17   5   7        3.82      -56.42     42.18 o 
 -15   5   7      944.33      975.48    101.34 o 
 -13   5   7        7.13       42.98     42.01 o 
 -11   5   7       21.31      -26.10     41.87 o 
  -9   5   7      791.54      949.32     88.52 o 
  -7   5   7     2538.28     2533.42    141.46 o 
  -5   5   7     1832.31     1968.25    156.12 o 
  -3   5   7      340.20      335.66     55.79 o 
  -1   5   7      118.15      159.10     49.57 o 
   1   5   7     1648.92     1770.85    125.86 o 
   3   5   7     1208.00     1220.78     95.50 o 
   5   5   7     1144.64     1149.45    124.66 o 
   7   5   7     1328.60     1092.78    121.30 o 
   9   5   7       80.98       45.38     42.70 o 
  11   5   7     3083.49     3036.32    215.41 o 
  13   5   7      127.08       82.13    116.32 o 
 -12   6   7        2.81       -3.14     40.44 o 
 -10   6   7      196.04      339.88    110.14 o 
  -8   6   7       17.57       45.58     62.56 o 
  -6   6   7        5.65       70.98     36.50 o 
  -4   6   7      636.26      715.76     99.47 o 
  -2   6   7      456.68      478.13     70.05 o 
   0   6   7      436.78      436.89     59.08 o 
   2   6   7      117.51      141.22     78.80 o 
   4   6   7       15.03       19.03     40.91 o 
   6   6   7        6.74      -45.89     45.20 o 
   8   6   7       66.15      137.07     58.02 o 
  10   6   7      130.17      133.23     59.96 o 
  -5   7   7      602.56      577.94    121.82 o 
  -3   7   7       53.58       47.38     47.93 o 
  -1   7   7        2.27       26.65     43.63 o 
   1   7   7        3.94      222.41     81.28 o 
   3   7   7       19.05      116.83    146.92 o 
 -22   0   8      312.52      203.33     52.24 o 
 -20   0   8      492.40      419.70    121.60 o 
 -18   0   8        8.86       38.33     49.20 o 
 -16   0   8     3394.32     2974.70    275.17 o 
 -14   0   8     1509.46     1689.69    202.39 o 
 -12   0   8       98.36       19.83     59.86 o 
 -10   0   8      716.62      642.46     71.30 o 
  -8   0   8    12953.09    12681.33    508.62 o 
  -6   0   8       63.17       16.46     46.17 o 
  -4   0   8     8500.95     8217.00    396.05 o 
  -2   0   8     2201.15     2136.50    153.32 o 
   0   0   8     6868.86     6714.08    249.35 o 
   2   0   8     9338.85     9208.07    289.37 o 
   4   0   8     8315.13     8115.03    205.99 o 
   6   0   8     7294.26     7161.26    193.58 o 
   8   0   8     6698.91     7071.39    196.44 o 
  10   0   8     1794.97     1640.16     87.02 o 
  12   0   8      852.39      931.26    158.36 o 
  14   0   8     1829.99     1841.68    159.41 o 
  16   0   8       61.09       85.53     49.11 o 
  18   0   8      314.36      384.61     84.31 o 
 -21   1   8       88.34      113.88     40.37 o 
 -19   1   8      191.34      144.92     51.42 o 
 -17   1   8       16.65      -51.59     38.02 o 
 -15   1   8     1973.85     1805.24    115.30 o 
 -13   1   8       94.08      104.93     27.92 o 
 -11   1   8       70.23       48.32     46.47 o 
  -9   1   8      207.39      170.39     60.15 o 
  -7   1   8     2290.60     2253.70    160.65 o 
  -5   1   8     4495.03     4731.34    217.90 o 
  -3   1   8      928.93      986.95     83.06 o 
  -1   1   8        5.80        4.05     27.95 o 
   1   1   8      515.82      514.89     59.99 o 
   3   1   8     1129.98     1038.87     57.03 o 
   5   1   8      162.73      161.86     20.85 o 
   7   1   8      493.13      521.50     41.31 o 
   9   1   8      481.04      452.01     39.20 o 
  11   1   8     1947.56     1872.26     89.71 o 
  13   1   8      415.77      412.39     47.51 o 
  15   1   8        1.30       -8.73     27.49 o 
  17   1   8        2.17       -6.56     31.20 o 
 -20   2   8       42.70       73.83     31.56 o 
 -18   2   8      241.13      330.75     67.63 o 
 -16   2   8      842.13      722.51     98.67 o 
 -14   2   8      681.80      649.33     85.62 o 
 -12   2   8      150.45      135.05     47.99 o 
 -10   2   8       47.87       63.20     41.59 o 
  -8   2   8     1512.80     1493.48    130.84 o 
  -6   2   8       61.80       39.39     39.11 o 
  -4   2   8      125.08      140.78     42.43 o 
  -2   2   8      136.87      164.86     53.81 o 
   0   2   8        8.47        0.98     24.41 o 
   2   2   8       23.53       49.88     20.09 o 
   4   2   8       73.38       72.08     19.84 o 
   6   2   8      545.00      547.41     42.07 o 
   8   2   8      420.88      398.84     44.08 o 
  10   2   8      203.28      231.36     34.34 o 
  12   2   8      253.34      281.28     46.77 o 
  14   2   8      536.43      492.29     61.80 o 
  16   2   8      323.43      277.56     48.45 o 
  18   2   8      345.94      372.83     55.14 o 
 -19   3   8     1090.40     1035.68     89.71 o 
 -17   3   8      181.77      233.76     78.86 o 
 -15   3   8     3314.34     3406.57    174.40 o 
 -13   3   8      376.42      437.22     80.20 o 
 -11   3   8       53.06      -12.11     38.82 o 
  -9   3   8      209.95      260.66     62.39 o 
  -7   3   8     1903.53     2045.70    153.82 o 
  -5   3   8     5508.15     5848.99    206.73 o 
  -3   3   8      872.82      957.88     86.25 o 
  -1   3   8        5.01       23.22     49.19 o 
   1   3   8      409.47      487.07     61.74 o 
   3   3   8     1207.84     1134.23     67.81 o 
   5   3   8      846.15      919.32     62.21 o 
   7   3   8      850.15      972.60     85.09 o 
   9   3   8       62.36       56.70     33.57 o 
  11   3   8     4922.18     5127.32    261.69 o 
  13   3   8     1515.62     1687.26    157.18 o 
  15   3   8      359.12      208.73     77.95 o 
 -18   4   8        1.07      -24.39     39.03 o 
 -16   4   8      997.24     1050.02    102.79 o 
 -14   4   8      236.61      179.13     49.97 o 
 -12   4   8       52.87       18.25     38.12 o 
 -10   4   8      139.40      221.64     64.38 o 
  -8   4   8     1781.27     1574.28    144.28 o 
  -6   4   8       63.25       73.06     51.41 o 
  -4   4   8     2732.93     2629.97    143.94 o 
  -2   4   8        8.07       17.36     34.15 o 
   0   4   8      698.29      718.64     75.56 o 
   2   4   8     1622.65     1698.72    101.53 o 
   4   4   8     1347.47     1472.21    104.06 o 
   6   4   8      704.41      716.07    145.92 o 
   8   4   8     1304.77     1251.65    133.89 o 
  10   4   8      243.26      219.11     64.59 o 
  12   4   8      342.13      266.63    125.47 o 
  14   4   8      516.42      451.44    161.56 o 
 -15   5   8       10.90       12.82     48.26 o 
 -13   5   8       26.25       35.56     40.84 o 
 -11   5   8       19.31       32.00    114.75 o 
  -9   5   8       55.67       14.31     48.43 o 
  -7   5   8        4.37       98.12     53.42 o 
  -5   5   8      241.07      180.30     49.57 o 
  -3   5   8      156.01      208.59     56.89 o 
  -1   5   8      196.76      133.20     74.64 o 
   1   5   8       62.70       55.47     38.36 o 
   3   5   8        5.50       37.51     77.00 o 
   5   5   8      486.44      478.66     85.69 o 
   7   5   8       13.22       59.30     46.99 o 
   9   5   8      371.12      413.34     87.96 o 
  11   5   8       69.81       65.78     73.34 o 
 -10   6   8      130.07      219.03     67.72 o 
  -8   6   8     1979.96     2082.42    141.68 o 
  -6   6   8       11.05       30.97     34.52 o 
  -4   6   8       37.97       54.54     38.55 o 
  -2   6   8      278.05      190.31     49.63 o 
   0   6   8      124.46       71.90     34.78 o 
   2   6   8       12.30      -43.77     46.60 o 
   4   6   8      200.20      115.62     53.28 o 
   6   6   8      647.42      674.19    106.31 o 
 -19   1   9      694.49      618.30    102.57 o 
 -17   1   9       13.55       -9.59     68.28 o 
 -15   1   9     2286.44     2138.32    171.48 o 
 -13   1   9      675.04      668.29     97.87 o 
 -11   1   9      248.67      180.91     98.22 o 
  -9   1   9       19.16       17.05     40.75 o 
  -7   1   9      194.37      267.15     64.43 o 
  -5   1   9     5643.17     5329.07    283.92 o 
  -3   1   9     3261.41     3322.74    156.96 o 
  -1   1   9      606.81      565.46     58.03 o 
   1   1   9      196.03      249.35     46.07 o 
   3   1   9     3013.92     2785.67    106.59 o 
   5   1   9     1362.13     1364.29     67.58 o 
   7   1   9      997.59      960.54     57.57 o 
   9   1   9      118.32      126.31     27.83 o 
  11   1   9     1354.62     1260.15     77.31 o 
  13   1   9     1718.38     1782.11    113.73 o 
  15   1   9      603.95      591.59     67.98 o 
 -20   2   9      345.12      365.94     81.40 o 
 -18   2   9        7.10      -75.06     52.43 o 
 -16   2   9     2180.87     2084.35    134.98 o 
 -14   2   9     2541.84     2355.19    140.88 o 
 -12   2   9        8.70       -6.51     42.38 o 
 -10   2   9       39.04       -8.67     52.44 o 
  -8   2   9     7023.63     7160.50    295.55 o 
  -6   2   9     1277.51     1102.54    149.81 o 
  -4   2   9     1099.16     1185.71     98.21 o 
  -2   2   9      113.90       62.56     34.17 o 
   0   2   9      388.01      348.52     61.55 o 
   2   2   9      135.94      208.73     51.25 o 
   4   2   9     1651.61     1581.88    110.15 o 
   6   2   9     2333.60     2256.04     87.09 o 
   8   2   9     3372.10     3188.22    119.30 o 
  10   2   9       15.42       16.98     27.01 o 
  12   2   9      674.60      771.23     64.27 o 
  14   2   9     2391.67     2632.27    156.86 o 
  16   2   9      640.38      754.18     80.82 o 
 -17   3   9      105.24      108.87     43.23 o 
 -15   3   9      137.00      166.29     44.65 o 
 -13   3   9        0.32       -8.89     35.34 o 
 -11   3   9       64.44       27.59     58.94 o 
  -9   3   9       39.15       53.06     55.96 o 
  -7   3   9        4.95       72.77     52.75 o 
  -5   3   9      162.40      124.94     42.66 o 
  -3   3   9      132.75      229.13     51.48 o 
  -1   3   9        7.89       22.23     37.32 o 
   1   3   9        5.49      -13.11     36.34 o 
   3   3   9      616.26      541.87     52.15 o 
   5   3   9        0.11        5.71     27.29 o 
   7   3   9      681.31      615.18     64.07 o 
   9   3   9       91.61       89.00     54.19 o 
  11   3   9        9.68       -0.54     34.83 o 
  13   3   9      371.72      169.47     50.88 o 
 -16   4   9      435.06      486.11     87.85 o 
 -14   4   9      544.33      514.08     77.57 o 
 -12   4   9       90.97       58.04     67.71 o 
 -10   4   9      234.27      347.54     76.88 o 
  -8   4   9     4322.82     4170.70    240.92 o 
  -6   4   9      338.81      471.84     97.23 o 
  -4   4   9      489.13      516.89     73.63 o 
  -2   4   9     1561.31     1581.90    154.64 o 
   0   4   9      860.65     1044.39    113.32 o 
   2   4   9      264.63      342.88     50.41 o 
   4   4   9      431.24      431.91     70.68 o 
   6   4   9     1360.59     1347.14    120.00 o 
   8   4   9      936.17      855.80    114.90 o 
  10   4   9      303.06      251.49     61.32 o 
  12   4   9       82.41       82.54     59.02 o 
 -13   5   9      655.62      676.69     94.31 o 
 -11   5   9      186.00      109.91     56.68 o 
  -9   5   9      193.45      164.65     60.85 o 
  -7   5   9      346.51      337.12     82.45 o 
  -5   5   9     2490.76     2336.73    205.26 o 
  -3   5   9     1644.40     1759.75    128.06 o 
  -1   5   9      270.23      288.98     68.88 o 
   1   5   9       65.57       57.42     34.55 o 
   3   5   9     1111.24     1199.00    111.63 o 
   5   5   9      277.05      307.86     70.73 o 
   7   5   9      435.89      455.42     89.59 o 
   9   5   9      232.07      180.31     62.78 o 
  -6   6   9      138.13      121.68     54.59 o 
  -4   6   9      621.56      582.44    108.94 o 
  -2   6   9        7.26       38.17     40.22 o 
   0   6   9       80.04       27.54     65.88 o 
   2   6   9       15.65       48.84     46.09 o 
 -18   0  10       13.02      191.66    103.75 o 
 -16   0  10     1093.03     1144.21    190.75 o 
 -14   0  10     3360.09     3250.91    308.65 o 
 -12   0  10     1147.16     1410.40    203.82 o 
 -10   0  10       36.37      161.18     75.21 o 
  -8   0  10    16460.83    15614.24    630.59 o 
  -6   0  10      287.40      421.40    107.69 o 
  -4   0  10     3150.07     2760.28    266.31 o 
  -2   0  10     5875.76     5622.69    454.55 o 
   0   0  10       68.66       97.69     42.52 o 
   2   0  10       24.42       45.67     74.54 o 
   4   0  10      408.99      428.07     54.69 o 
   6   0  10     1858.97     2082.19    157.06 o 
   8   0  10      777.05      849.24    104.12 o 
  10   0  10       51.78       35.46    112.59 o 
  12   0  10       12.13       -9.77     66.54 o 
  14   0  10       50.50       43.69     49.84 o 
 -19   1  10      506.08      523.45    179.68 o 
 -17   1  10       30.42        1.10     50.47 o 
 -15   1  10      690.71      707.72    123.12 o 
 -13   1  10      942.03      920.59    141.77 o 
 -11   1  10      317.93      279.29     77.58 o 
  -9   1  10      185.83      192.48     62.19 o 
  -7   1  10       60.04       54.28     46.93 o 
  -5   1  10      594.56      612.12     92.36 o 
  -3   1  10     1061.20     1071.30     96.01 o 
  -1   1  10      237.74      282.97     61.73 o 
   1   1  10      310.60      335.38     47.07 o 
   3   1  10      726.34      708.81     58.41 o 
   5   1  10      155.60      173.10     29.82 o 
   7   1  10      300.42      296.72     36.15 o 
   9   1  10        6.83       20.19     30.95 o 
  11   1  10       12.22       43.75     35.36 o 
  13   1  10      431.82      498.65     64.28 o 
 -18   2  10       25.11       -8.43     43.93 o 
 -16   2  10      135.93      156.66     60.46 o 
 -14   2  10      130.14       61.57     43.92 o 
 -12   2  10       51.79      150.35     57.67 o 
 -10   2  10       14.83       -3.82     50.73 o 
  -8   2  10      776.07      757.96    109.87 o 
  -6   2  10        1.62       49.52     53.44 o 
  -4   2  10       18.91       21.46     34.58 o 
  -2   2  10      193.26      229.38     53.43 o 
   0   2  10      124.48      135.42     38.36 o 
   2   2  10       55.94       27.26     42.73 o 
   4   2  10      118.03      140.41     34.11 o 
   6   2  10      974.34      991.26     81.33 o 
   8   2  10     1035.07     1081.06     85.76 o 
  10   2  10       54.68       19.06     47.30 o 
  12   2  10      564.02      601.80     68.46 o 
 -15   3  10      750.48      935.96    100.10 o 
 -13   3  10      899.58     1039.92    124.38 o 
 -11   3  10      370.25      416.54     84.52 o 
  -9   3  10       82.81      122.37     50.14 o 
  -7   3  10       53.28       90.84     53.43 o 
  -5   3  10     1222.55     1159.13    213.99 o 
  -3   3  10     2299.38     2407.13    147.52 o 
  -1   3  10     1093.44     1215.71    105.53 o 
   1   3  10        4.61       22.94     38.12 o 
   3   3  10     2425.95     2456.40    110.68 o 
   5   3  10     1595.29     1706.89    108.80 o 
   7   3  10     1091.62     1044.34    102.13 o 
   9   3  10       63.05       61.92     40.90 o 
  11   3  10      212.80      208.61     54.85 o 
 -14   4  10      526.71      389.72     70.00 o 
 -12   4  10      412.22      371.40     89.33 o 
 -10   4  10       50.63       31.63     92.15 o 
  -8   4  10     2979.13     2926.61    211.78 o 
  -6   4  10        3.47       20.64     87.18 o 
  -4   4  10      870.87      868.66     97.98 o 
  -2   4  10     1282.18     1198.13    107.60 o 
   0   4  10        5.85      -14.28     36.05 o 
   2   4  10        1.22      -52.09     40.25 o 
   4   4  10      374.54      509.41     80.21 o 
   6   4  10      431.79      412.36     71.09 o 
   8   4  10      194.50      108.44     59.31 o 
  -9   5  10        1.00      -32.67     53.07 o 
  -7   5  10      153.57      211.08     73.68 o 
  -5   5  10       90.15      122.58     56.99 o 
  -3   5  10       31.78      -23.54     41.44 o 
  -1   5  10      107.40       40.58     30.45 o 
   1   5  10      191.93      283.59     82.03 o 
   3   5  10        2.81      -62.71     59.84 o 
   5   5  10      266.44      177.42     56.38 o 
 -15   1  11      201.76      290.28     99.94 o 
 -13   1  11     1329.02     1532.89    160.47 o 
 -11   1  11      880.24      878.70    120.22 o 
  -9   1  11      784.96      789.74    113.15 o 
  -7   1  11       29.36       81.72     72.81 o 
  -5   1  11      315.86      371.11     84.84 o 
  -3   1  11     1754.39     1721.64    128.49 o 
  -1   1  11     2041.10     2028.62    119.66 o 
   1   1  11       94.76       23.16     30.47 o 
   3   1  11     1306.53     1367.52     84.09 o 
   5   1  11     1333.94     1271.15     81.39 o 
   7   1  11      459.23      500.67     75.26 o 
   9   1  11      352.27      401.59     91.46 o 
  11   1  11        2.60      -11.66     36.03 o 
 -14   2  11      169.70       32.09    146.05 o 
 -12   2  11      188.91       73.04     61.20 o 
 -10   2  11      478.76      271.65    138.72 o 
  -8   2  11     2539.49     2542.35    198.54 o 
  -6   2  11       63.12      142.94     60.33 o 
  -4   2  11      315.71      324.55     67.05 o 
  -2   2  11     3097.29     3097.32    172.02 o 
   0   2  11     1061.32     1062.53    172.92 o 
   2   2  11       92.03       87.80     28.39 o 
   4   2  11      437.90      392.08     53.75 o 
   6   2  11     3113.36     3081.19    146.27 o 
   8   2  11     1635.97     1674.04    111.07 o 
  10   2  11      646.00      566.77     80.15 o 
 -13   3  11      109.61      128.57    124.29 o 
 -11   3  11       14.11       26.42     50.86 o 
  -9   3  11      302.77      380.39     90.45 o 
  -7   3  11        7.31      -19.01     37.73 o 
  -5   3  11        5.97        7.55     42.85 o 
  -3   3  11      278.51      345.90     66.08 o 
  -1   3  11      282.95      366.32     62.94 o 
   1   3  11       30.99        2.04     45.00 o 
   3   3  11       77.89       13.39     26.92 o 
   5   3  11        9.05       71.15     43.08 o 
   7   3  11       59.51       53.47     39.29 o 
   9   3  11       38.77       -2.45     35.70 o 
 -10   4  11      102.05      198.70     90.57 o 
  -8   4  11     1763.96     1776.02    190.68 o 
  -6   4  11       89.03       80.37     53.19 o 
  -4   4  11      490.26      448.62     72.44 o 
  -2   4  11      291.79      299.98     63.06 o 
   0   4  11      114.00       45.13     50.13 o 
   2   4  11        2.13        7.88     37.16 o 
   4   4  11       32.26      -32.31     38.34 o 
   6   4  11      127.48       60.35     55.87 o 
 -14   0  12      752.22      918.01    179.24 o 
 -12   0  12      617.95      353.78    118.65 o 
 -10   0  12       57.15       91.92     87.58 o 
  -8   0  12     1245.39      950.96    177.59 o 
  -6   0  12      195.26       32.86     76.14 o 
  -4   0  12      114.03      160.61     88.27 o 
  -2   0  12      666.82      670.35    283.51 o 
   0   0  12      583.40      534.48    169.26 o 
   2   0  12       12.08       -5.35     72.13 o 
   4   0  12      233.87      229.92     66.52 o 
   6   0  12      509.99      578.23    100.47 o 
   8   0  12      384.59      421.42    131.90 o 
 -13   1  12      316.08      287.79    154.56 o 
 -11   1  12       39.47       16.40    123.43 o 
  -9   1  12      235.65      258.10     75.42 o 
  -7   1  12       39.99      112.68     58.64 o 
  -5   1  12       37.60       93.16     51.06 o 
  -3   1  12      106.84      101.23     41.51 o 
  -1   1  12      663.18      600.17    160.80 o 
   1   1  12       35.09       39.56     33.25 o 
   3   1  12      124.73      133.40     40.17 o 
   5   1  12      526.36      674.99     74.07 o 
   7   1  12      246.93      234.08     56.85 o 
 -12   2  12        8.89       25.44     85.30 o 
 -10   2  12        8.69      -29.00     79.32 o 
  -8   2  12      442.91      455.62     93.15 o 
  -6   2  12       14.86       34.60     93.78 o 
  -4   2  12      450.85      562.72     99.90 o 
  -2   2  12      436.01      342.20     62.36 o 
   0   2  12      374.64      404.23     74.85 o 
   2   2  12      161.01      167.02     42.92 o 
   4   2  12       80.31       99.16     38.85 o 
   6   2  12      236.52      239.03     48.11 o 
  -9   3  12      645.74      768.09    120.10 o 
  -7   3  12      495.94      759.34    243.64 o 
  -5   3  12       70.51      132.99     54.33 o 
  -3   3  12      901.09      817.48     95.68 o 
  -1   3  12     1839.08     1654.07    138.90 o 
   1   3  12        4.07       70.69     60.34 o 
   3   3  12      671.58      638.45     87.05 o 
  -7   1  13      868.61     1177.72    256.18 o 
  -5   1  13       54.60       12.62     50.75 o 
  -3   1  13      262.03      352.20     87.70 o 
  -1   1  13      753.52      739.40     94.32 o 
   1   1  13        1.72        8.92     34.73 o 
   3   1  13      122.32       37.78     31.45 o 
  -4   2  13     1147.61     1214.58    147.72 o 
  -2   2  13      783.22      744.55     95.36 o 
   0   2  13     1205.39     1263.79    123.39 o 
                                                 
